# Supplementary material for: Occupational Well-Being of Multidisciplinary PHC Teams: Barriers/Facilitators and Negotiations to Improve Working Conditions
Source: Int J Environ Res Public Health. 2022 Nov 29;19(23):15943. doi: 10.3390/ijerph192315943 (PMC9737019; doi:10.3390/ijerph192315943)
Supplement: Supplementary file 1 [file ijerph-19-15943-s001.zip]

Archive with 1 entries (1 files):
- ijerph-1975072-supplementary.pdf
